# Supplementary material for: How the clinical research community responded to the COVID-19 pandemic: an analysis of the COVID-19 clinical studies in ClinicalTrials.gov
Source: JAMIA Open. 2021 Apr 20;4(2):ooab032. doi: 10.1093/jamiaopen/ooab032 (PMC8083215; doi:10.1093/jamiaopen/ooab032)
Supplement: ooab032_Supplementary_Data [file ooab032_supplementary_data.zip]

Archive with 5 entries (5 files):
- Supplementary_Material_I.csv
- Supplementary_Material_II.pdf
- Supplementary_Material_III.csv
- Supplementary_Material_IV.pdf
- Supplementary_Material_V.csv
